# Supplementary material for: Curcumin Nanodiscs Improve Solubility and Serve as Radiological Protectants against Ionizing Radiation Exposures in a Cell-Cycle Dependent Manner
Source: Nanomaterials (Basel). 2022 Oct 15;12(20):3619. doi: 10.3390/nano12203619 (PMC9609432; doi:10.3390/nano12203619)
Supplement: Supplementary file 1 [file nanomaterials-12-03619-s001.zip]

Archive with 1 entries (1 files):
- nanomaterials-1832832-supplementary.pdf
